# Supplementary material for: FOXC1 Downregulates Nanog Expression by Recruiting HDAC2 to Its Promoter in F9 Cells Treated by Retinoic Acid
Source: Int J Mol Sci. 2021 Feb 24;22(5):2255. doi: 10.3390/ijms22052255 (PMC7956269; doi:10.3390/ijms22052255)
Supplement: Supplementary file 1 [file ijms-22-02255-s001.xlsx]

## Sheet: Sheet1
Application	Primer Name	Sequence 5'-3'
Vector construction	FOXC1-EcoR1-F	CGGAATTCGATGCAGGCGCGCTACTCGGTG
	FOXC1-BamH1-R	CGGGATCCTTAGAATTTGCTACAGTCATAGACG
	FOXC1-EcoR1-F	GGAATTCGGATGCAGGCGCGCTACTCGGTG
	FOXC1-Xho1-R	CCGCTCGAGTTAGAATTTGCTACAGTCATAG
	BAD-F-Nhe1	CTAGCTAGCGCCACCATGGACTACAAAGACGATG
	BAD-R- Nhe1	CTAGCTAGCTCTAGAACCGGTCCCGGGACTAGTTTCG
		TGCCACTCGATCTTCT
	BirA-F-Xba1	GCTCTAGAGAATTCATTTAAATCGGATCCGGAAGCGG
		AGCTACTAACTTCAGCC
	BirA-R-Not1	ATAAGAATGCGGCCGCTTTTTCAGCACTACGCAGGGA
		TATT
	Biotin-FOXC1-EcoR1-F	CGGAATTCATGCAGGCGCGCTACTCGGTG
	Biotin-FOXC1- BamH1-R-	CGGGATCCGAATTTGCTACAGTCATAGACG
q-RT-PCR	q-Actb-F	CATTGCTGACAGGATGCAGAAGG
	q-Actb-R	TGCTGGAAGGTGGACAGTGAGG
	q-Nanog-F	CACCCACCCATGCTAGTCTT
	q-Nanog-R	ACCCTCAAACTCCTGGTCCT
	q-c-Myc-F	TCGCTGCTGTCCTCCGAGTCC
	q-c-Myc-R	GGTTTGCCTCTTCTCCACAGAC
	q-Sox2-F	GCGGAGTGGAAACTTTTGTCC
	q-Sox2-R	CGGGAAGCGTGTACTTATCCTT
	q-Oct4-F	GGCTTCAGACTTCGCCTCC
	q-Oct4-R	AACCTGAGGTCCACAGTATGC
	q-FOXC1-F	CAAGACGGAGAACGGTACGTG
	q-FOXC1-R	GGCTCTCGATTTTGGGCACT
ChIP-q-RT-PCR	P1-F	GGGTTAGAGTGCTTTCACTCACTTAT
	P1-R	TCATTTCTTTGAGATAGAGTTTCACG
	P2-F	ATTTCTTCTTCCATTGCTTAGAC
	P2-R	TTATACTCAGTATGTAGACCAGGC
	P3-F	AACTTACTAAGGTAGCCCGAGTCTT
	P3-R	CTCATTTCACTTTATTCATCTTTTA
	P4-F	GCCTAAAACCTTTTCAGAAATCCCTT
	P4-R	AGAGCATCTCAGTAGCAGACCCTTGT
